# Supplementary material for: AmazonForest: In Silico Metaprediction of Pathogenic Variants
Source: Biology (Basel). 2022 Mar 31;11(4):538. doi: 10.3390/biology11040538 (PMC9024711; doi:10.3390/biology11040538)
Supplement: Supplementary file 1 [file biology-11-00538-s001.zip]

Archive with 1 entries (1 files):
- biology-1591898-supplementary.pdf
